# Supplementary material for: Pareidolia in Infants
Source: PLoS One. 2015 Feb 17;10(2):e0118539. doi: 10.1371/journal.pone.0118539 (PMC4331561; doi:10.1371/journal.pone.0118539)
Supplement: S1 Data — (XLSX) [file pone.0118539.s001.xlsx]

## Sheet: Sheet1
	1. change of looking time ratio																			2. looking time to the screen
	8M						10M						12M								with sound presentation				(unit: s)
	upright			inverted			upright			inverted			upright			inverted				sound	8M		10M		12M
	bottom	middle	top	bottom	middle	top	bottom	middle	top	bottom	middle	top	bottom	middle	top	bottom	middle	top			upright	inverted	upright	inverted	upright	inverted	mean	7.5702
	0.0274011	-0.284537	0.257136	0.106256	-0.07348	-0.0327759	0.762993	-0.645822	-0.117171	-0.271987	0.271987	0	0.18169	-0.277339	0.0956487	-0.265791	0.0523665	0.213424			5.4833	11.55	11.55	11.05	13.95	12.2833	stdev	3.53901
	0.130276	0.0190793	-0.149355	-0.357062	0.357062	0	0.569918	-0.569918	0	-0.391128	0.546844	-0.155716	0.629932	-0.629932	0	0.526676	-0.487757	-0.0389186			10.4	6.3833	6.625	4.6083	8.9917	2.775
	-0.147919	0.114005	0.0339147	-0.0131965	0.0717787	-0.0585823	-0.121101	-0.0986939	0.219795	0.349141	-0.335628	-0.0135135	0.0715594	-0.0715594	0	-0.246689	0.209586	0.0371029			10.9	10.4333	6.5667	9.3333	4.6	1.2167
	0.42953	-0.285156	-0.144375	-0.232622	0.17779	0.0548319	-0.234724	-0.000396462	0.23512	-0.086584	0.0385457	0.0480383	0.745815	-0.745815	0	-0.020183	-0.656585	0.676768			3.0167	7.2167	7.1167	8.9	5.7	1.85
	-0.0197893	0.114258	-0.0944682	0.0959129	-0.115322	0.0194093	0.231983	-0.231983	0	0	0.121808	-0.121808	0.230365	-0.0924874	-0.137878	-0.314229	0.314229	0			13.2667	9.1167	7.1833	7.0833	12.2	9.1667
	-0.153143	0.360344	-0.2072	-0.038252	0.693364	-0.655112	0.383355	-0.299419	-0.0839355	0.314109	-0.419763	0.105654	0.530263	-0.530263	0	-0.128341	-0.169818	0.298159			4.1	9.0333	8.4167	5.9333	10.6	5.5167
	0.194307	0.335101	-0.529408	0.182103	-0.186686	0.00458251	-0.0315796	-0.0542812	0.0858608	-0.121712	0.144521	-0.0228096	0.245119	-0.245119	0	-0.171535	0.260902	-0.0893671			11.2	8.25	6.7	7.15	11.8833	12.5333
	0.0194489	-0.549106	0.529657	-0.0268265	0.0551753	-0.0283489	1	-1	0	0.700775	-0.700775	0	0.608068	-0.047863	-0.560205	0.00474925	-0.128833	0.124083			5.65	12.55	1.6	1.725	4.9333	4.9
	0.465113	-0.453325	-0.011788	-0.0201042	0.110845	-0.0907412	-0.00528571	-0.091374	0.0966597	-0.0279654	0.0279654	0	0.0514789	0.565222	-0.6167	0.371549	-0.383501	0.0119523			2.9667	8.3333	4.4	11.2167	9.7833	10.8833
	0	0.364768	-0.364768	0.940001	-0.940001	0	0.0795357	0.0960368	-0.175572	-0.274985	0.27318	0.0018054	0.242234	-0.00168973	-0.240544	0.259106	-0.137953	-0.121153			9.85	6.05	12.8167	12.4667	5.2167	7.8333
	-0.02459	-0.135521	0.160111	-0.455623	0.455623	0	0.243246	-0.243246	0	0	-0.0953085	0.0953085	-0.375	0.729187	-0.354187	0.362445	-0.362445	0			11.1833	1.3833	3.7833	5	1.95	7.9333
	0.0491233	-0.10514	0.0560169	-0.320895	0.320895	0	0	0.454503	-0.454503	0.143897	-0.143897	0	0.181175	-0.181175	0	0.00527182	-0.17006	0.164788			6.5833	4.3167	7.7667	6.3	14.5333	10.2
	0.0802593	0.184931	-0.26519	-0.137094	0.137094	0	0.305882	-0.305882	0	-0.240733	0.240733	0	-0.233316	-0.0524736	0.285789	0.29199	-0.26193	-0.0300597			5.0167	10.2333	7.4833	10.1667	1.65	4.5333
	0.0115493	0.0421472	-0.0536964	0.56519	-0.573903	0.00871289	0.0193059	0.120207	-0.139513	0.00511059	0.0859094	-0.09102	0.638608	-0.33662	-0.301987	-0.0789391	-0.578939	0.657878			4.7333	6.5	10.3833	8.7167	4.7	0.95
	-0.120101	-0.0190286	0.13913	-0.369265	0.369265	0	0.114343	-0.114343	0	-0.0804287	-0.354956	0.435385									12.2333	12.0333	1.5667	8.1
	0.149489	-0.176381	0.0268922	-0.0128269	0.0901179	-0.077291	0.374173	0.0444709	-0.418644	-0.260618	0.272727	-0.0121091									11.0833	13.4333	4.3333	2.6667
mean	0.0681846	-0.0295975	-0.038587	-0.00589402	0.0593511	-0.0534571	0.230753	-0.183759	-0.046994	-0.0151943	-0.00163164	0.0168259	0.267714	-0.136995	-0.130719	0.0425771	-0.178624	0.136047
	4. normalized looking time in each AOI without sound presentation										(unit: s)									3. looking time to the screen
	8M						10M						12M								without sound presentation				(unit: s)
	upright			inverted			upright			inverted			upright			inverted					8M		10M		12M
	bottom	middle	top	bottom	middle	top	bottom	middle	top	bottom	middle	top	bottom	middle	top	bottom	middle	top			upright	inverted	upright	inverted	upright	inverted	mean	8.65117
	1.4667	0.29165	0	1.0333	1.28335	0.1333	0.7167	2.33335	0.7167	2.3667	2.99165	0	1.25	2.26665	0	2.6167	1.86665	0			4.1167	10.1333	13.6	12.85	13.75	10.45	stdev	2.93871
	0	2.175	0.7667	3.3333	1.825	0	1.3583	0.9	0	1.6167	0.65835	1.2	0.5333	0.82915	0	0.3667	0.84585	0.0833			9.4833	9.8333	6.55	9.4	11.0083	5.4667
	1.3333	1.61665	0	0.0667	0.725	0.2333	0.5167	0.76665	2.2	2.95	2.175	0.1	0.4667	0.48335	0	0.35	0.44165	0			12.7333	6.9333	8	11.9833	3.9	3.8333
	1.25	1.075	0.6833	2.7667	2.44165	0	4.25	1.36665	1.45	0.3833	0.95	1.9667	0.05	0.23335	0	0.0333	0.54165	0.5333			6.4167	10.8833	12.9833	12.0833	4.8	3.5
	0.2333	0.70835	2.45	2.35	2.51665	0.0667	1.1	0.88335	0	0	1.14165	0.3167	0.8333	2.425	2.7667	2.4667	2.69165	0			9.85	10.6333	6.5833	3.3667	12.4167	9.7833
	0.2833	0.59165	0.3833	0.4833	0.05835	1.2667	0.95	1.61665	0.3833	0.05	0.98335	0.5833	0.0167	1.84165	0	0.4	1.35835	0			5.15	6.45	10.9	8.25	9.45	6.6667
	0	1.13335	2.55	0.3167	1.51665	0.0167	0.05	0.41665	0.7	0.8833	0.85835	0.8833	3.5833	1.84165	0	2.1	1.41665	1.6167			12.7	13.2167	3.5833	6.8	10.9833	12.7333
	0.0833	4.03335	0	1.1167	3.70835	0.6	0	0.31665	0	1.2917	1.5125	0	0.8	0.3	1.7833	1.3167	1.40835	0.0333			12.0833	14.5833	4.55	6.85	5.9	9.45
	0	0.7	0.0167	2.1333	1.10835	0.5	0.0333	0.35	5.5667	2.1333	0	0	0.0833	0.38335	2.3667	1.2	1.70835	0			7	8.7333	12.2667	9.5333	7.5667	9.7333
	0	0.21665	1.2	0.1	0.78335	0	2.8167	1.28335	1.15	6.8667	1.925	0	0.1667	0.59165	1.1333	1.5	1.59165	0.9833			7.9	6.5333	12.4333	12.2667	4.8833	11.9667
	0.1	1.125	1.7167	2.7333	0.91665	0	2.3333	0.375	0	0	0.725	2.9833	0.6	0.21665	0.5667	1.3333	1.03335	0			7.0833	7.8	6.8667	6.3833	6.7333	11.8
	0.6833	2.19165	0	4.9167	1.15835	0	0	0.06665	1.3667	4	0.48335	0	4.0833	3.2	0	0	3.81665	1.2833			8.1167	9.3167	5.7	8.8167	13.1833	11.4667
	0	1.10835	0.8	0.4667	1.43335	0	1.6	1.2	0	1.0833	1.70835	0	0.2667	0.03335	0.3333	0.5833	0.85	0.0833			7.0667	4.7667	7.1	8.5833	3.9833	6.8667
	0	0.225	2.8333	0.8167	0.55	0	0.7	1.525	2.6833	1.9167	1.86665	1.0333	1.2167	0.56665	1.0167	0.05	0.18335	0.2167			5.2167	7.9167	10.8667	11.0667	9.1	3.05
	0.6	0.96665	1.9667	3.4833	1.18335	0	0.7833	1.99165	0	0.3333	1.15	1.0833									8.2333	11.3167	7.8167	8.2
	0.0333	0.95	0.6	0.0667	1.24165	2.65	0.3333	0.04165	0.3	0.7167	1	0.0333									7.1333	11.9	7.6833	6.3333
mean	0.379156	1.19427	0.997919	1.63646	1.40313	0.341669	1.09635	0.964578	1.03229	1.66198	1.25807	0.63645	0.996429	1.0866	0.711907	1.02262	1.41101	0.345229
	5. looking time to eyes
	central	peripheral	mean		central	peripheral
	2.3667	1.3333	1.85	mean	0.459785	1.93659
	0.3833	1.4333	0.9083	stdev	0.798723	1.70164
	0	0.4333	0.21665
	1.15	0	0.575
	0	0.05	0.025
	0	5.2667	2.63335
	0.3	0.5833	0.44165
	0	0.0667	0.03335
	0.4667	4.3167	2.3917
	0.4833	1.4833	0.9833
	0	2.7167	1.35835
	1.6333	4.5167	3.075
	1.3	3.2833	2.29165
	0.35	0	0.175
	0	0	0
	0.3	0.3833	0.34165
	0.0167	0.6333	0.325
	1.05	4.75	2.9
	0.0167	0	0.00835
	0.2333	1.75	0.99165
	0.05	0.85	0.45
	0.4667	7.2	3.83335
	0	0.5333	0.26665
	0	3.7333	1.86665
	4.0833	1.9	2.99165
	0	1.6917	0.84585
	0	1.3167	0.65835
	3.7	0.65	2.175
	1.1667	0.7333	0.95
	0.0167	0.8667	0.4417
	0.4667	0.6167	0.5417
	0	2.2833	1.14165
	1.3	0.6667	0.98335
	2.8667	2.5167	2.6917
	0	2.7167	1.35835
	0.65	2.1833	1.41665
	0.6833	1.8833	1.2833
	0.0167	1.7	0.85835
	0.4	2.4167	1.40835
	0	3.65	1.825
	0.2333	1.2167	0.725
	0.3	4.5833	2.44165
	0	5.0333	2.51665
	0	0.1167	0.05835
	0	3.0333	1.51665
	0.7833	6.6333	3.7083
	0.1333	0.6333	0.3833
	0.0167	1.1667	0.5917
	0.0167	0.4167	0.2167
	0	0.6333	0.31665
	0	0.7	0.35
	0.15	2.4167	1.28335
	0.05	0.7	0.375
	0	0.1333	0.06665
	0	6.4	3.2
	0	0.0667	0.03335
	0	1.4	0.7
	0.0167	2.3833	1.2
	0	3.05	1.525
	0.4667	0.6667	0.5667
	0	0.4333	0.21665
	0.2833	1.9667	1.125
	0.35	4.0333	2.19165
	0	2.2167	1.10835
	0.1667	0.2833	0.225
	1.55	0.3833	0.96665
	0	3.9833	1.99165
	0	1.9	0.95
	0	0.0833	0.04165
	0.0667	4.4667	2.2667
	0.9333	3.7333	2.3333
	0.7833	0.875	0.82915
	0	1.8	0.9
	0.85	0.6833	0.76665
	1.3667	1.3667	1.3667
	0	0.9667	0.48335
	0	0.4667	0.23335
	0.65	1.1167	0.88335
	1	2.2333	1.61665
	0.4833	4.3667	2.425
	0	3.6833	1.84165
	0	3.6833	1.84165
	0	0.5833	0.29165
	0.0167	0.8167	0.4167
	0.2333	0.3667	0.3
	0.6167	3.7333	2.175
	1.7667	1.4667	1.6167
	0.2667	1.8833	1.075
	0	1.4167	0.70835
	0	1.1833	0.59165
	0	2.2667	1.13335
	2.8333	5.2333	4.0333

## Sheet: Sheet2
	upright			inverted			upright			inverted			upright			inverted
	bottom	middle	top	bottom	middle	top	bottom	middle	top	bottom	middle	top	bottom	middle	top	bottom	middle	top
8m	1.0333	1.28335	0.1333	1.4667	0.29165	0	2.3667	2.99165	0	0.7167	2.33335	0.7167	2.6167	1.86665	0	1.25	2.26665	0
8m	3.3333	1.825	0	0	2.175	0.7667	1.6167	0.65835	1.2	1.3583	0.9	0	0.3667	0.84585	0.0833	0.5333	0.82915	0
8m	0.0667	0.725	0.2333	1.3333	1.61665	0	2.95	2.175	0.1	0.5167	0.76665	2.2	0.35	0.44165	0	0.4667	0.48335	0
8m	2.7667	2.44165	0	1.25	1.075	0.6833	0.3833	0.95	1.9667	4.25	1.36665	1.45	0.0333	0.54165	0.5333	0.05	0.23335	0
8m	2.35	2.51665	0.0667	0.2333	0.70835	2.45	0	1.14165	0.3167	1.1	0.88335	0	2.4667	2.69165	0	0.8333	2.425	2.7667
8m	0.4833	0.05835	1.2667	0.2833	0.59165	0.3833	0.05	0.98335	0.5833	0.95	1.61665	0.3833	0.4	1.35835	0	0.0167	1.84165	0
8m	0.3167	1.51665	0.0167	0	1.13335	2.55	0.8833	0.85835	0.8833	0.05	0.41665	0.7	2.1	1.41665	1.6167	3.5833	1.84165	0
8m	1.1167	3.70835	0.6	0.0833	4.03335	0	1.2917	1.5125	0	0	0.31665	0	1.3167	1.40835	0.0333	0.8	0.3	1.7833
8m	2.1333	1.10835	0.5	0	0.7	0.0167	2.1333	0	0	0.0333	0.35	5.5667	1.2	1.70835	0	0.0833	0.38335	2.3667
8m	0.1	0.78335	0	0	0.21665	1.2	6.8667	1.925	0	2.8167	1.28335	1.15	1.5	1.59165	0.9833	0.1667	0.59165	1.1333
8m	2.7333	0.91665	0	0.1	1.125	1.7167	0	0.725	2.9833	2.3333	0.375	0	1.3333	1.03335	0	0.6	0.21665	0.5667
8m	4.9167	1.15835	0	0.6833	2.19165	0	4	0.48335	0	0	0.06665	1.3667	0	3.81665	1.2833	4.0833	3.2	0
8m	0.4667	1.43335	0	0	1.10835	0.8	1.0833	1.70835	0	1.6	1.2	0	0.5833	0.85	0.0833	0.2667	0.03335	0.3333
8m	0.8167	0.55	0	0	0.225	2.8333	1.9167	1.86665	1.0333	0.7	1.525	2.6833	0.05	0.18335	0.2167	1.2167	0.56665	1.0167
8m	3.4833	1.18335	0	0.6	0.96665	1.9667	0.3333	1.15	1.0833	0.7833	1.99165	0
8m	0.0667	1.24165	2.65	0.0333	0.95	0.6	0.7167	1	0.0333	0.3333	0.04165	0.3
10m
10m
10m
10m
10m
10m
10m
10m
10m
10m
10m
10m
10m
10m
10m
10m
12m
12m
12m
12m
12m
12m
12m
12m
12m
12m
12m
12m
12m
12m

## Sheet: Sheet3
sound	8M		10M		12M
	upright	inverted	upright	inverted	upright	inverted
	5.4833	11.55	11.55	11.05	13.95	12.2833
	10.4	6.3833	6.625	4.6083	8.9917	2.775
	10.9	10.4333	6.5667	9.3333	4.6	1.2167
	3.0167	7.2167	7.1167	8.9	5.7	1.85
	13.2667	9.1167	7.1833	7.0833	12.2	9.1667
	4.1	9.0333	8.4167	5.9333	10.6	5.5167
	11.2	8.25	6.7	7.15	11.8833	12.5333
	5.65	12.55	1.6	1.725	4.9333	4.9
	2.9667	8.3333	4.4	11.2167	9.7833	10.8833
	9.85	6.05	12.8167	12.4667	5.2167	7.8333
	11.1833	1.3833	3.7833	5	1.95	7.9333
	6.5833	4.3167	7.7667	6.3	14.5333	10.2
	5.0167	10.2333	7.4833	10.1667	1.65	4.5333
	4.7333	6.5	10.3833	8.7167	4.7	0.95
	12.2333	12.0333	1.5667	8.1	NaN	NaN
	11.0833	13.4333	4.3333	2.6667	NaN	NaN
nosound
	4.1167	10.1333	13.6	12.85	13.75	10.45
	9.4833	9.8333	6.55	9.4	11.0083	5.4667
	12.7333	6.9333	8	11.9833	3.9	3.8333
	6.4167	10.8833	12.9833	12.0833	4.8	3.5
	9.85	10.6333	6.5833	3.3667	12.4167	9.7833
	5.15	6.45	10.9	8.25	9.45	6.6667
	12.7	13.2167	3.5833	6.8	10.9833	12.7333
	12.0833	14.5833	4.55	6.85	5.9	9.45
	7	8.7333	12.2667	9.5333	7.5667	9.7333
	7.9	6.5333	12.4333	12.2667	4.8833	11.9667
	7.0833	7.8	6.8667	6.3833	6.7333	11.8
	8.1167	9.3167	5.7	8.8167	13.1833	11.4667
	7.0667	4.7667	7.1	8.5833	3.9833	6.8667
	5.2167	7.9167	10.8667	11.0667	9.1	3.05
	8.2333	11.3167	7.8167	8.2	NaN	NaN
	7.1333	11.9	7.6833	6.3333	NaN	NaN

## Sheet: Sheet4
8m	up			inv
	top	middle	bottom	top	middle	bottom
	0	0.5833	1.4667	0.1333	2.5667	1.0333
	0.7667	4.35	0	0	3.65	3.3333
	0	3.2333	1.3333	0.2333	1.45	0.0667
	0.6833	2.15	1.25	0	4.8833	2.7667
	2.45	1.4167	0.2333	0.0667	5.0333	2.35
	0.3833	1.1833	0.2833	1.2667	0.1167	0.4833
	2.55	2.2667	0	0.0167	3.0333	0.3167
	0	8.0667	0.0833	0.6	7.4167	1.1167
	0.0167	1.4	0	0.5	2.2167	2.1333
	1.2	0.4333	0	0	1.5667	0.1
	1.7167	2.25	0.1	0	1.8333	2.7333
	0	4.3833	0.6833	0	2.3167	4.9167
	0.8	2.2167	0	0	2.8667	0.4667
	2.8333	0.45	0	0	1.1	0.8167
	1.9667	1.9333	0.6	0	2.3667	3.4833
	0.6	1.9	0.0333	2.65	2.4833	0.0667
